# Supplementary material for: Introducing an Expanded Value Framework in Health Technology Assessment of Vaccines
Source: J Mark Access Health Policy. 2026 Apr 28;14(2):24. doi: 10.3390/jmahp14020024 (PMC13214781; doi:10.3390/jmahp14020024)
Supplement: Supplementary file 1 [file jmahp-14-00024-s001.zip]

Archive with 1 entries (1 files):
- supplemenatry file.pdf
